# Supplementary material for: Bladder Neck Obstruction: Experience and Management in a Sperm Bank
Source: Life (Basel). 2023 Mar 20;13(3):842. doi: 10.3390/life13030842 (PMC10059771; doi:10.3390/life13030842)
Supplement: Supplementary file 1 [file life-13-00842-s001.zip]

Archive with 1 entries (1 files):
- life-2234785-supplementary.pdf
